# Supplementary material for: Phytochemical Profiles and Cytotoxic Activity of Bursera fagaroides (Kunth) Engl. Leaves and Its Callus Culture
Source: Plants (Basel). 2024 Jun 12;13(12):1622. doi: 10.3390/plants13121622 (PMC11207444; doi:10.3390/plants13121622)
Supplement: Supplementary file 1 [file plants-13-01622-s001.zip]

Archive with 1 entries (1 files):
- plants-2981348-supplementary.pdf
